# Supplementary material for: Features of “false positive” unruptured intracranial aneurysms on screening magnetic resonance angiography
Source: PLoS One. 2020 Sep 3;15(9):e0238597. doi: 10.1371/journal.pone.0238597 (PMC7470380; doi:10.1371/journal.pone.0238597)
Supplement: S1 Data — (XLSX) [file pone.0238597.s001.xlsx]

## Sheet: Sheet1
No	Sex	Age	Past history	Smoking	Period (MRA to DSA)	Left (1) Right (2)	Location	Type	Maximal diameter	Height	Width	Neck	Aspect ratio	Dome to neck ratio	DSA result
1	M	47		0	4.2	1	Pcom	2	3.43	2.95	2.5	3.43	0.860058	0.728863	0
2	M	20		0	0.6	1	Pcom	2	2.76	1.47	1.71	2.76	0.532609	0.619565	0
4	M	24		0	0.566667	2	OFA	2	2.39	1.48	2.39	1.94	0.762887	1.23196	0
5	M	52	vitreous floaters	1	4.13333	1	A2	3	2.96	1.75	2.96	2.96	0.591216	1	0
6	M	46	L-spine HIVD	1	3.63333	1	Pcom	2	2.72	2.4	2.01	2.72	0.882353	0.738971	0
7	M	21		0	3.93333	1	P1	1	1.65	1.53	1.26	1.65	0.927273	0.763636	0
8	M	55		1	1	1	Pcom	2	2.39	1.59	1.87	2.39	0.665272	0.782427	0
9	M	54	subacromial bursitis, VVS	0	0.5	1	SHA	2	2.5	2.5	1.87	2.5	1	0.748	1
10	M	41	L-spine HIVD	1	0.6	2	Acom	3	2.08	2.01	2.08	1.68	1.19643	1.2381	1
12	M	52	rotator cuff tear	1	3.03333	1	Acom	3	3.62	3.62	2.62	2.6	1.39231	1.00769	1
13	M	20		1	3.03333	2	Acom	3	2.26	2.14	2.26	2.16	0.990741	1.0463	0
14	M	22	GERD	1		1	SHA	2	3.79	3	2.68	3.79	0.791557	0.707124	1
15	M	22			0.166667	1	dorsal ICA	1	2.36	1.57	1.57	2.36	0.665254	0.665254	1
16	M	22		0	2.66667	1	SHA	2	3.6	1.63	2.61	3.6	0.452778	0.725	1
17	M	49	carpal tunnel syndrome	0		1	SCA	2	2.8	2.06	2.6	2.8	0.735714	0.928571	0
18	M	39	onychomycosis	1	3.5	2	SHA	2	2.65	2.65	2.65	2.65	1	1	1
19	M	46		1	0.533333	2	SHA	2	2.87	1.95	2.2	2.87	0.679443	0.766551	1
20	M	24		0	11.0667	2	Pcom	2	2.2	1.4	1.8	2.2	0.636364	0.818182	0
21	M	49		0	10.4667	2	Pcom	2	2.39	1.69	1.83	2.39	0.707113	0.76569	0
24	M	43	HTN/APN	1		2	Pcom	2	1.99	1.93	1.25	1.99	0.969849	0.628141	0
25	M	43				1	Pcom	2	2.2	2.2	1.41	1.65	1.33333	0.854545	0
26	M	43			6.16667	1	Basila top	3	2.76	1.99	1.99	2.76	0.721014	0.721014	0
27	M	55		1	0.166667	1	Pcom	2	7.3	7.34	6.71	3	2.44667	2.23667	1
28	M	22		1	1.7	1	SHA	2	2.09	2.09	2.09	2.09	1	1	1
29	M	21		0	3.56667	1	Acom	3	1.64	1.05	1.28	1.64	0.640244	0.780488	0
30	M	53	HTN	1	7.43333	1	P1	1	2.27	0.62	1.67	2.27	0.273128	0.735683	1
31	M	53				2	SHA	2	1.23	0.7	1	1.23	0.569106	0.813008	1
32	M	20		0	3.6	1	SHA	2	2.52	0.89	1.51	2.52	0.353175	0.599206	1
33	M	55	appendicitis	1	0.333333	1	M1	1	4.19	2.81	4.19	4.07	0.690418	1.02948	1
34	M	55				2	Acom	3	4.46	4.46	3.78	3.77	1.18302	1.00265	1
35	M	23	s/p tonsillectomy	0	3.43333	2	Pcom	2	3.42	1.77	2.65	3.42	0.517544	0.774854	0
36	M	21		1	6.3	1	SHA	2	3.76	2.82	2.72	3.76	0.75	0.723404	1
37	M	48		1	3.66667	1	AchA	2	2.65	2.17	2.65	2.05	1.05854	1.29268	1
38	M	48				1	ICAB	3	4.07	4.07	2.76	2.29	1.77729	1.20524	1
39	M	23	HTN	1	0	2	SHA	2	2.52	2.52	1.47	1.97	1.27919	0.746193	1
40	M	22		1	3.36667	2	Carvenous ICA	1	4.54	4.54	3.13	2.88	1.57639	1.08681	1
41	M	22		0		2	V4-3	1	5.16	3.96	5.16	3.24	1.22222	1.59259	1
42	M	22			2.96667	2	V4	1	2.87	2.64	2.87	2.53	1.04348	1.13439	1
43	M	20		0	0.966667	1	Acom	3	2.82	1.75	2.21	2.82	0.620567	0.783688	0
44	M	54	HL, HTN	1		2	Acom	3	6.23	3.53	6.23	3.12	1.13141	1.99679	1
45	F	26		1	9.53333	1	SHA	2	1.93	1.22	1.73	1.93	0.632124	0.896373	1
46	M	56	appendicitis, gastric ulcer	1	3.6	1	Carvenous ICA	1	3.13	1.98	1.72	3.13	0.632588	0.549521	1
47	M	36		1	3.66667	1	Carvenous ICA	1	2.85	2.24	2.43	2.85	0.785965	0.852632	1
48	M	36			3.66667	2	SHA	2	3.89	1.89	2.98	3.89	0.485861	0.766067	0
50	M	59	pneumonia/TB	1	0.0333333	1	V34	1	6.94	6.24	6.94	2.21	2.82353	3.14027	1
51	M	26		0	0.133333	2	Pcom	2	2.36	1	1.67	2.36	0.423729	0.707627	0
52	F	37	HL, renal angiolipoma	1	0.5	2	SHA	2	2.77	1.62	1.93	2.77	0.584838	0.696751	1
54	M	32		0	2.76667	1	Pcom	2	2.61	1.07	1.34	2.61	0.409962	0.51341	0
55	M	50	HTN	1		1	Pcom	2	2.95	2.95	1.99	2.59	1.139	0.76834	0
56	M	24		0	6.7	1	SHA	2	3.24	2.49	2.05	3.24	0.768519	0.632716	1
57	M	33		0	0.0666667	1	SHA	2	3.18	1.61	2.54	3.18	0.506289	0.798742	1
58	M	55		0	3.4	1	SHA	2	3.31	2.49	3.31	2.7	0.922222	1.22593	1
60	F	54	HTN, HL	1	3.5	2	Pcom	2	2.41	2.41	2.4	1.89	1.27513	1.26984	1
61	M	31		0	0.2	1	Pcom	2	2.75	2.31	1.92	2.75	0.84	0.698182	0
63	M	33		1	6.53333	1	SHA	2	2.15	0.96	1.82	2.15	0.446512	0.846512	1
64	M	56	HBV	0	2.73333	2	SHA	2	3.13	0.92	2.73	3.13	0.29393	0.872204	0
65	M	22	pneumonia	1	2.7	1	Pcom	2	3.06	1.69	2.02	3.06	0.552288	0.660131	0
66	M	22			2.7	1	AchA	2	2.1	1.37	1.37	2.1	0.652381	0.652381	0
67	M	22		0	2.96667	1	Pcom	2	1.92	1.36	1.36	1.92	0.708333	0.708333	0
68	M	21		0	0.266667	2	ICABf	3	2.6	1.66	1.66	2.6	0.638462	0.638462	0
69	M	35		1	4.1	1	Pcom	2	2.97	2.35	2.64	2.97	0.791246	0.888889	0
70	M	50		1		2	SHA	2	2.39	1.6	1.6	2.39	0.669456	0.669456	1
71	M	50			3.36667	1	SHA	2	4.76	3.87	4.76	3.91	0.98977	1.21739	1
73	M	26	pneumothorax	1		2	Pcom	2	2.58	1.87	1.9	2.58	0.724806	0.736434	0
74	M	26			0.466667	1	Pcom	2	2.27	1.29	1.29	2.27	0.568282	0.568282	0
75	M	23		1		2	SHA	2	4.36	2.11	3.16	4.36	0.483945	0.724771	1
76	M	23			3.03333	1	Oph	2	3.85	2.62	3.85	2.65	0.988679	1.45283	1
77	M	23		0	0.433333	2	SHA	2	4.08	2.19	4.08	4.85	0.451546	0.841237	1
78	M	23		0	2.56667	1	Oph	2	2.44	1.56	2.44	2	0.78	1.22	1
79	M	48		1	9	1	Pcom	2	4	2.84	4	2.82	1.00709	1.41844	1
80	M	56		1	2.6	2	A2	3	2.37	1.67	1.67	2.37	0.704641	0.704641	0
81	M	50	DM	1	3.03333	2	MCABf	3	2.97	1.61	1.99	2.97	0.542088	0.670034	0
82	M	23		1	6.93333	1	Pcom	2	1.98	0.91	1.69	1.98	0.459596	0.853535	1
84	M	30		1	3	2	AchA	2	3.24	1.46	2.65	3.24	0.450617	0.817901	1
85	M	55	HTN	1	0.5	1	ICABf	3	4.04	4.04	2.77	2.23	1.81166	1.24215	1
86	M	31		1	8.73333	1	SHA	2	3.6	1.81	2.12	3	0.603333	0.706667	1
87	M	22		0	6.43333	2	SHA	2	3	2.15	2.88	3	0.716667	0.96	1
88	M	56	Graves disease, HL	0	9.43333	1	Oph	2	1.84	1.84	1.74	1.16	1.58621	1.5	1
89	M	56				1	SHA	2	2.57	1.25	2.04	2.57	0.486381	0.793774	1
90	M	27		0	0.1	2	Pcom	2	3.46	1.36	2.71	3.46	0.393064	0.783237	0
91	M	22		1	0.233333	1	Acom	3	2.68	2.23	2.68	2.35	0.948936	1.14043	0
92	M	25	gastric ulcer	1		2	SHA	2	3.38	2.51	2.51	3.38	0.742604	0.742604	1
93	M	25			3.46667	1	ICAB	3	2.29	1.24	2.29	2.29	0.541485	1	1
94	M	39		0	0.266667	2	SHA	2	3.06	3.06	3.01	2.65	1.15472	1.13585	1
95	M	39			0.266667	1	Pcom	2	2.53	2.02	1.49	2.53	0.798419	0.588933	0
96	M	24		0	2.7	2	SHA	2	3.05	2.09	2.03	3.05	0.685246	0.665574	1
97	M	42		0	0.333333	2	Pcom	2	2.7	1.66	1.88	2.7	0.614815	0.696296	0
98	M	48	appendicitis	0	0.4	1	SHA	2	1.7	1.48	1.7	1.48	1	1.14865	1
99	M	22		0	0.233333	1	SHA	2	2.43	2.31	1.92	2.43	0.950617	0.790123	1
100	M	47	GB polyp	1	6.46667	1	SHA	2	1.97	1.97	1.37	1.97	1	0.695431	0
101	M	49		0	3.53333	1	Carvenous ICA	1	2.07	2.07	1.76	2.07	1	0.850242	0
102	M	23		0	0.333333	1	Pcom	2	2.6	1.41	1.2	2.6	0.542308	0.461538	0
103	M	23		0	0.366667	1	Oph	2	2.75	1.49	2.25	2.75	0.541818	0.818182	0
106	M	46		0	4.2	2	ICA dorsal	1	3.58	3.17	3.58	3.02	1.04967	1.18543	1
107	M	53	SPN, s/p PCI	1	1.66667	1	SHA	2	5.49	3.65	5.49	3.43	1.06414	1.60058	1
109	M	23		0	3	2	SHA	2	2.78	1.58	2.13	2.78	0.568345	0.766187	1
110	F	45	thyroid nodule	0	3.1	1	AchA	2	2.36	1.89	2.36	1.89	1	1.24868	1
111	M	54	renal stone	1	3.43333	1	MCABf	3	1.66	1.66	1.62	1.41	1.1773	1.14894	1
112	M	55	HTN	1	2.86667	2	Pcom	2	3.27	1.55	2.31	3.27	0.474006	0.706422	0
114	M	22	VVS	0	0	2	SHA	2	1.61	1.61	1	1.39	1.15827	0.719424	1
115	M	22		0	2.56667	1	Pcom	2	1.33	0.66	1	1.33	0.496241	0.75188	0
116	M	55	HTN, HL	1	0.733333	1	SHA	2	4.72	4.23	4.72	1.39	3.04317	3.39568	1
117	M	25		1	3.33333	1	AchA	2	2.59	2.21	1.3	1.33	1.66165	0.977444	0
118	M	25	duodenal ulcer	1	3.36667	1	Oph	2	2.69	2.69	2.52	3.81	0.706037	0.661417	1
119	M	38		0	2.66667	2	Pcom	2	2.42	2.35	2.42	2.59	0.907336	0.934363	0
120	M	24		1		2	Pcom	2	2.25	1.62	1.42	2	0.81	0.71	0
121	M	24			3.33333	1	Pcom	2	2.2	1.01	1.27	2.2	0.459091	0.577273	0
